# Supplementary material for: Novel methods of treating ovarian infertility in older and POF women, testicular infertility, and other human functional diseases
Source: Reprod Biol Endocrinol. 2015 Feb 25;13:10. doi: 10.1186/s12958-015-0001-8 (PMC4414002; doi:10.1186/s12958-015-0001-8)
Supplement: Additional file 1: Video S1. — Time lapse oocyte development (one of the total 31 min) launched 4 h after seeding the secondary OSC culture. [file 12958_2015_1_MOESM1_ESM.zip]

Archive with 1 entries (1 files):
- 5913406261530984_add1.avi
